# Supplementary material for: Controlled activation of cortical astrocytes modulates neuropathic pain-like behaviour
Source: Nat Commun. 2022 Jul 14;13:4100. doi: 10.1038/s41467-022-31773-8 (PMC9283422; doi:10.1038/s41467-022-31773-8)
Supplement: Supplementary file 3 — Source Data [file 41467_2022_31773_MOESM3_ESM.xlsx]

## Sheet: Sheet1
	tDCS	TTX
tDCS with TTX	〇	〇
TTX without tDCS	×	〇
tDCS without TTX	〇	×
	hM3Dq	mCherry	CNO	TTX
hM3Dq+CNO+TTX	〇	〇	〇	〇
hM3Dq+saline+TTX	〇	〇	×	〇
hM3Dq+CNO+vehicle	〇	〇	〇	×
mCherry+CNO+TTX	×	〇	〇	〇
hM3Dq only	〇	〇	×	×

## Sheet: Figure1
Fig1b	group	day	Average	SE			interaction effect: F(1.8, 1.6E+1) = 3.6, p = 5.5E-2,						day	p
							the main effect: F(1, 9) = 6.1, p = 3.5E-2						spontan.	0.269843
	TTX with tDCS(n = 7)	spontan.	1.13614	0.023902									day0	0.39463
		day0	0.281386	0.045794									day1	0.348256
		day1	1.63862	0.289045									day3	0.071803
		day3	1.9093	0.452423									day7	0.046653
		day7	1.71838	0.497043									day14	0.002389
		day14	1.11709	0.167296									day21	0.001366
		day21	0.942964	0.119857
	TTX without tDCS(n=4)	spontan.	1.27573	0.157824
		day0	0.210001	0.069524
		day1	1.14061	0.437178
		day3	0.629407	0.187901
		day7	0.166503	0.032289
		day14	0.165996	0.032449
		day21	0.198054	0.025834
Fig1c
	group	day	Average	SE			interaction effect F(1.7, 1.7E+1) = 3.2, p = 0.74						day	p			spontan.	day0	day1	day3	day7	day14	day21
							the main effect F(1, 10) = 6.5E-1, p = 0.84						spontan.	0.265464		tDCS without TTX1	1.9193	0.0896	0.2199	0.2199	0.1079	0.1346	0.0799
	tDCS without TTX	spontan.	1.63333	0.196022									day0	0.146542		tDCS without TTX2	1.9193	0.0896	0.1346	0.1346	0.1079	0.0896	0.0896
		day0	0.126253	0.017669									day1	0.093542		tDCS without TTX3	1.5409	0.1639	0.2199	0.4334	0.5398	0.9265	0.7531
		day1	0.355132	0.211151									day3	0.558985		tDCS without TTX4	1.1163	0.0896	0.0668	0.0896	0.0896	0.0668	0.0859
		day3	0.421815	0.220442									day7	0.406658		tDCS without TTX5	1.1163	0.0896	0.0896	0.0896	0.0896	0.0668	0.0548
		day7	0.355396	0.14973									day14	0.521857		tDCS without TTX6	1.1735	0.104	0.0668	0.0548	0.0896	0.0896	0.0896
		day14	0.29875	0.137196									day21	0.681003		tDCS without TTX7	2.7402	0.2199	1.8236	1.9193	1.279	0.0896	0.211
		day21	0.264631	0.10786												tDCS without TTX8	1.5409	0.1639	0.2199	0.4334	0.5398	0.9265	0.7531
																	spontan.	day0	day1	day3	day7	day14	day21
Fig1d	group	day	average	se			interaction effect F(1.7, 1.9E+1) = 4.4, p = 3.0E-2						day	p		tDCS with TTX & fluoroacetate1	1.54	0.05	1.34	0.13	0.13	0.13	0.2
	tDCS with TTX & fluoacetate	spontan.	1.5072	0.07429									spontan.	0.000355		tDCS with TTX & fluoroacetate2	1.54	0.13	1.12	0.33	0.54	0.33	0.13
		day0	0.165393	0.031874									day0	0.069811		tDCS with TTX & fluoroacetate3	1.54	0.22	0.76	0.54	0.33	0.33	0.22
		day1	1.22149	0.250013									day1	0.306825		tDCS with TTX & fluoroacetate4	1.28	0.11	1.1	0.98	0.22	0.22	0.09
		day3	0.714831	0.236128									day3	0.048195		tDCS with TTX & fluoroacetate5	1.34	0.22	2.36	1.75	1.54	1.54	1.54
		day7	0.483372	0.220428									day7	0.055585		tDCS with TTX & fluoroacetate6	1.8	0.26	0.65	0.56	0.13	0.13	0.14
		day14	0.448477	0.221402									day14	0.032227
		day21	0.38628	0.231714									day21	0.047503

## Sheet: Figure2
Fig2b
			Average	SE		interaction effect, F(3.7, 51) = 7.7, p = 0.000095						p					spontan.	day0	day1	day3	day7	day14	day21
	hM3Dq+CNO+TTX	spontan.	1.65392	0.112892							spontan	0.97				hM3Dq+CNO+TTX1	1.82	0.26	2.07	1.54	1.54	1.54	1.28
		day0	0.32437	0.046449							day0	0.49				hM3Dq+CNO+TTX2	1.54	0.22	1.54	1.54	1.54	1.34	1.5
		day1	1.76004	0.093715							day1	0.85				hM3Dq+CNO+TTX3	2.88	0.06	1.54	1.7	1.54	1.54	0.77
		day3	1.59005	0.09012							day3	0.001412				hM3Dq+CNO+TTX4	1.5	0.18	1.92	2.32	0.93	1.54	1.12
		day7	1.72032	0.147689							day7	7.7e-05				hM3Dq+CNO+TTX5	1.12	0.22	1.28	1.12	1.28	1.28	1.54
		day14	1.50831	0.139733							day14	0.000142				hM3Dq+CNO+TTX6	1.54	0.18	1.54	1.54	1.12	1.54	1.12
		day21	1.45486	0.100175							day21	2.3e-05				hM3Dq+CNO+TTX7	1.86	0.54	1.54	1.86	2.52	0.62	1.82
	hM3Dq+saline+TTX	spontan.	1.67224	0.30066												hM3Dq+CNO+TTX8	1.54	0.26	2.36	1.28	2.07	1.7	1.5
		day0	0.243046	0.068342												hM3Dq+CNO+TTX9	1.54	0.54	1.82	1.28	2.07	2.32	1.92
		day1	1.72278	0.424022												hM3Dq+CNO+TTX10	1.54	0.26	2.36	1.28	2.07	1.7	1.5
		day3	0.784077	0.193994												hM3Dq+CNO+TTX11	1.54	0.54	1.82	1.82	2.07	2.32	1.92
		day7	0.247463	0.043149												hM3Dq+CNO+TTX12	1.54	0.4	1.54	1.54	1.12	1.54	1.12
		day14	0.356357	0.11639												hM3Dq+CNO+TTX13	1.54	0.54	1.54	1.86	2.52	0.62	1.82
		day21	0.255612	0.074136												hM3Dq+saline+TTX1	2.32	0.21	1.25	0.33	0.13	0.68	0.09
																hM3Dq+saline+TTX2	1.92	0.43	0.93	0.76	0.26	0.36	0.45
																hM3Dq+saline+TTX3	1.54	0.22	1.86	0.77	0.34	0.22	0.26
																hM3Dq+saline+TTX4	0.91	0.11	2.86	1.28	0.26	0.16	0.22
Fig2c																	spontan.	day0	day1	day28	day56
			Average	SE		interaction effect, F(1.6, 13) = 3.8, p = 0.58						p				hM3Dq+CNO+TTX1	1.82	0.22	1.86	1.75	1.54
	hM3Dq+CNO+TTX	spontan.	1.34268	0.145662		main effect, F(1.6, 13) = 23, p = 8.9E-5					spontan	0.66				hM3Dq+CNO+TTX2	1.12	0.05	2.36	1.34	0.43
		day0	0.276501	0.091215							day0	0.81				hM3Dq+CNO+TTX3	1.12	0.13	1.28	1.12	1.12
		day1	1.77881	0.181337							day1	0.47				hM3Dq+CNO+TTX4	1.12	0.54	1.54	1.12	1.12
		day28	1.31893	0.115643							day28	0.034				hM3Dq+CNO+TTX5	1.54	0.43	1.86	1.28	1.54
		day56	1.14956	0.202663							day56	0.002				hM3Dq+saline+TTX1	1.12	0.22	1.52	0.04	0.04
	hM3Dq+saline+TTX	spontan.	1.23697	0.174898												hM3Dq+saline+TTX2	1.92	0.43	2.74	1.7	0.13
		day0	0.251398	0.046769												hM3Dq+saline+TTX3	1.12	0.22	1.54	0.33	0.54
		day1	1.46667	0.366787												hM3Dq+saline+TTX4	1.12	0.22	0.56	0.11	0.13
		day28	0.478093	0.308475												hM3Dq+saline+TTX5	0.92	0.16	0.98	0.22	0.09
		day56	0.187015	0.090025

## Sheet: Figure3
Fig3c-e			spine turnover(average±SE)	spine formation(average±SE)	spine elimination(average±SE)				spine turnover(average±SE)	spine formation(average±SE)	spine elimination(average±SE)
	hM3Dq + CNO + TTX	day0	1.0 ± 9.3E-2	1.0 ± 0.15	1.0 ± 0.11		hM3Dq + saline + TTX	day0	1.0 ± 0.10	1.0 ± 0.16	1.0 ± 0.12
		day4	1.4 ± 0.12	1.2 ± 0.22	1.7 ± 0.15			day4	1.0 ± 0.13	1.1 ± 0.24	0.96 ± 0.16
		day7	1.1 ± 8.9E-2	0.88 ± 0.13	1.5 ± 0.16			day7	1.0 ± 9.7E-2	1.2 ± 0.14	0.87 ± 0.18
		day11	1.2 ± 9.8E-2	1.1 ± 0.15	1.4 ± 0.17			day11	0.97 ± 0.11	0.85 ± 0.16	1.1 ± 0.19
		day14	1.1 ± 0.11	1.0 ± 0.15	1.2 ± 0.13			day14	0.72 ± 0.12	0.78 ± 0.17	0.67 ± 0.17
	spine turnover		the interaction effect: F(4, 1.3E+2) = 1.5, p = 2.2E-1		the main effect for group: F(1,33) = 6.4, p = 1.6E-2				spine turnover	spine elimination
	spine formation		the interaction effect: F(4, 1.3E+2) = 7.4E-1, p = 5.7E-2		the main effect: F(1,33) = 0.47, p = 0.50			day0	p = 1.0	p = 1.0
	spine elimination		the interaction effect: F(4, 1.3E+2) = 1.9, p = 1.2E-1		the main effect: F(1, 33) = 1.8E+1, p = 1.4E-4			day4	p = 3.1E-2	p = 1.7E-3
								day7	p = 3.9E-1	p = 1.8E-2
								day11	p = 1.1E-1	p = 2.9E-1
								day14	p = 3.2E-2	p = 8.2E-3
Fig3f-h			spine turnover(average±SE)	spine formation(average±SE)	spine elimination(average±SE)				spine turnover(average±SE)	spine formation(average±SE)	spine elimination(average±SE)
	TTX with tDCS	day0	16 ± 1.7	15 ± 2.3	18 ± 1.9		TTX withuot tDCS	day0	16 ± 1.8	15 ± 2.5	17 ± 1.9
		day3	22 ± 1.7	22 ± 2.2	23 ± 2.6			day3	11 ± 1.9	9.1 ± 2.4	13 ± 2.8
		day6	19 ± 1.9	18 ± 2.6	20 ± 2.5			day6	9.9 ± 2.0	11 ± 2.4	9.4 ± 2.6
		day9	19 ± 2.3	15 ± 3.2	23 ± 2.5			day9	10 ± 2.5	8.9 ± 3.4	12 ± 2.7
		day12	20 ± 2.0	20 ± 2.4	21 ± 2.8			day12	12 ± 2.2	12 ± 2.5	13 ± 3.0
	spine turnover		the interaction effect: F(2.904, 81.3) = 3.7, p = 1.6E-2						spine turnover	spine formation	spine elimination
	spine formation		the interaction effect: F(3.7, 104.3) = 1.8, p = 0.13		the main effect: F(1, 28) = 10.0, p = 3.8E-3			day0	p = 9.4E-1	p = 0.93	p = 0.81
	spine elimination		the interaction effect: F(4, 112) = 1.7, p = 1.5E-1		the main effect : F(1, 28) = 1.5E+1, p = 1.0E-3			day3	p = 9.8E-5	p = 5.9E-4	p = 1.1E-2
								day6	p = 3.6E-3	p = 5.8E-2	p = 7.6E-3
								day9	p = 1.7E-2	p = 2.0E-1	p = 5.0E-3
								day12	p = 1.2E-2	p = 3.2E-2	p = 6.0E-2

## Sheet: Figure4
Fig4a						pre-PSL vs early post-PSL			spine loss rate	hM3Dq + CNO + TTX	hM3Dq + saline + TTX
			the interaction effect: F(1, 66) = 2.2, p = 1.5E-1		hM3Dq + CNO + TTX	p = 7.5E-4			pre-PSL spine	13 ± 1.9%	6.3 ± 2.0
			the main effect: F(1, 66) = 1.1E+1, p = 2.0E-3		hM3Dq + saline + TTX	p = 2.2E-1			early-post PSL spines	40 ± 7.4%	17 ± 8.1
Fig4b	Before	t(33) = 4.0E-1 p = 7.0E-1			hM3Dq+CNO+TTX						hM3Dq+saline+TTX
	During	t(33) = 2.3, p = 2.9E-2				Before	During	After	Persistent			Before	During	After	Persistent
	After	t(33) = 1.3, p = 9.0E-1				50	0	25	25			50	0	0	50
	Persistent	t(33) = -2.0, p = 5.4E-2				52.9412	35.2941	11.7647	0			50	10	0	40
						85.7143	0	0	14.2857			44.4444	22.2222	0	33.3333
						83.3333	0	16.6667	0			50	12.5	0	37.5
						66.6667	33.3333	0	0			64.2857	0	7.14286	28.5714
						85.7143	0	0	14.2857			80	0	0	20
						87.5	12.5	0	0			85.7143	0	0	14.2857
						60	20	0	20			85.7143	0	14.2857	0
						28.5714	28.5714	0	42.8571			83.3333	16.6667	0	0
						50	16.6667	16.6667	16.6667			75	0	0	25
						42.8571	21.4286	0	35.7143			75	0	12.5	12.5
						71.4286	7.14286	0	21.4286			60	20	20	0
						72.7273	18.1818	0	9.09091			100	0	0	0
						90.9091	0	0	9.09091			37.5	0	0	62.5
						100	0	0	0			62.5	12.5	0	25
						71.4286	28.5714	0	0			50	0	0	50
						76.9231	7.69231	0	15.3846		average	65.8433	5.86806	3.37054	24.9182
						71.4286	14.2857	0	14.2857		SE	4.68731	2.14285	1.67277	5.12755
						50	25	0	25
					average	68.3233	14.1404	3.68937	13.8469
					SE	4.43692	2.91517	1.80905	2.97648

## Sheet: Figure5
Fig.4b
		p			interaction effect: F(6, 48) = 2.5, p = 3.5E-2						Average	SE				spontan.	day0	day1	day3	day7	day14	day21
	spontan.	0.5							Lidocaine without tDCS	spontan.	1.667	0.126115			Lidocaine without tDCS1	1.54	0.14	0.93	0.13	0.09	0.21	0.33
	day0	0.18								day0	0.105266	0.015684			Lidocaine without tDCS2	1.54	0.09	1.1	0.09	0.1	0.09	0.26
	day1	0.68								day1	0.856917	0.166671			Lidocaine without tDCS3	1.92	0.09	0.54	0.26	0.22	0.22	0.4
	day3	0.18								day3	0.16304	0.052577			Lidocaine with tDCS1	1.54	0.13	0.56	0.92	0.54	1.12	1.12
	day7	0.044								day7	0.137814	0.041252			Lidocaine with tDCS2	2.32	0.13	0.75	1.54	0.75	0.54	0.93
	day14	0.037								day14	0.173487	0.042031			Lidocaine with tDCS3	1.42	0.22	1.1	0.54	0.92	0.92	0.82
	day21	0.041								day21	0.329326	0.042489			Lidocaine with tDCS4	1.1	0.05	0.92	0.09	0.16	0.33	0.22
									Lidocaine with tDCS	spontan.	1.47361	0.166703			Lidocaine with tDCS5	1.7	0.33	1.34	0.22	1.1	1.12	1.54
										day0	0.249225	0.062208			Lidocaine with tDCS6	1.12	0.33	0.92	0.22	0.26	0.22	0.75
										day1	0.930635	0.092947			Lidocaine with tDCS7	1.12	0.54	0.93	0.77	1.12	1.12	1.34
										day3	0.613256	0.193036
										day7	0.692774	0.146155
										day14	0.765096	0.1488
										day21	0.959846	0.163451
Fig.4c
	interaction effect: F(2, 18) = 6.9, p = 0.74								mean+/-SE	post-PSL	day4	day8				post-PSL	day4	day8
	the main effect: F(1, 9) = 0.22, p = 0.65								Lidocaine with tDCS	84.8 ± 9.9	102.8 ± 13	132.4 ± 13			Lidocaine with tDCS	62.5	51	170.5
									Lidocaine without tDCS	87.2 ± 4.1	102.1 ± 11	119.0 ± 4.6			Lidocaine with tDCS	121	119	89.5
															Lidocaine with tDCS	97.5	153	165.5
															Lidocaine with tDCS	80	99	131
															Lidocaine with tDCS	93	98	112.5
															Lidocaine with tDCS	55	96.5	125.5
															Lidocaine without tDCS	93.5	65	123
															Lidocaine without tDCS	92	111	126.5
															Lidocaine without tDCS	84	92.5	107
															Lidocaine without tDCS	72.5	130	109
															Lidocaine without tDCS	94	112	129.5
Fig.4d
					median	Speed	Distance	Inner zone								Speed	Distance	Inner zone
	Speed	t(9) = -1.6	p = 0.14		Lidocaine with tDCS	0.037	21.7	11.4							Lidocaine with tDCS	0.0399	25.66	12.834
	Distance	t(9) = -1.5	p = 0.16		Lidocaine without tDCS	0.039	24.5	26.1							Lidocaine with tDCS	0.0361	20.97	63.4369
	Inner zone	t(9) = -0.22	p = 0.83												Lidocaine with tDCS	0.0326	18.15	4.7003
															Lidocaine with tDCS	0.0376	22.61	23.168
															Lidocaine with tDCS	0.0358	20.17	8.4671
															Lidocaine with tDCS	0.0379	22.43	10.0339
															Lidocaine without tDCS	0.0448	29.64	26.1348
															Lidocaine without tDCS	0.0356	20.54	17.6343
															Lidocaine without tDCS	0.0387	24.45	29.935
															Lidocaine without tDCS	0.0388	22.56	10.4339
															Lidocaine without tDCS	0.0398	24.74	29.735

## Sheet: Supplementary Fig. 2
c
	spontan.	3.69	2.83	6.13	3.5	3.78	4.33	1.8	3.12	5.22	2.84	3.57	3.78	3.94	3.85	4.19	3.63	3.3	5.01	3.43	4.2	2.89	4.08	2.42	2.55	4.56	3.73	4.23	4.54	5.66	3.3	4.77	4.31	2.59	1.74	2.26	3.02	4.64	3.43	3.46	2.55	3.45	6.21	4.39	4.17	5.86	4.6	5.59	7.81
	tDCS	14.22	11.79	20.99	29.81	2.29	22.18	12.03	2.35	3.24	5.11	1.9	6.03	4.18	2.53	2.56	5.65	7.44	2.91	2.57	2.57	3.34	2.58	2.58	4.6	5.46	4.34	4.1	5.55	3.76	2.83	6.12	1.52	3.45	2.83	2.99	3.16	3.48	5.42	4.41	5.02	3.21	3.09	3.26	4.58	31.31	34.43	28.47	10.34
	Post2h	37.75	33.02	34.98	26.15	22	30.02	25.6	27.87	26.4	9.47	19.48	42.91	46.3	25.29	30.36	48.09	49.07	28.92	23.84	36.48	28.86	25.03	42.12	45.36	49.34	47.15	42.34	59.44	46.73	51.36	60.65	28.75	29.47	21.95	20.57	13.35	16.09	55.49	52.23	51.58	27.52	30	64.27	46.92	17.01	19.76	16.34	10.76
	Post4h	12.34	9.36	4.88	6.08	5.9	3.38	4.37	5.37	4.89	3	5.26	9.32	13.73	6.74	6.48	7.41	6.08	6.75	14.51	6.66	8.51	6.55	6.85	6.88	13.34	11.67	6.91	17.77	10.4	13.6	4.56	9.48	5.7	8.48	3.68	2.89	4.92	11.29	9.44	15.4	7.42	11.2	16.88	16.01	88.69	155.78	107.98	57.16
	Post6h	4.33	5.7	2.9	3.3	1.93	4.13	3.65	3.67	2.1	4.85	4.62	4.69	2.58	2.39	3.56	3.13	5.11	5.09	4.19	4.18	3.07	5.37	5.35	2.84	4.37	4.29	4.5	3.6	4.44	3.52	4.37	4.55	2.22	2.72	2.47	2.21	1.67	3.47	3.4	2.84	3.75	4.4	5.61	5.02	5.89	13.44	10.74	17.47
	Post8h	4.88	3.86	3.2	2.48	2.38	3.83	2.44	2.68	1.96	2.64	3.67	4.49	2.05	2.36	3.11	1.89	4.78	2.33	3.88	3.08	3.76	2.69	2.46	1	4.74	6.54	3.38	5.36	2.28	2.7	2.35	4.62	2.31	3.85	3.52	1.42	1.98	2.46	2.15	1.84	1.19	3.81	2.99	3.53	17.73	9.95	12.05	11.6
	Post10h	3.91	5.67	1.56	1.92	1.19	2.04	1.23	4.85	5.22	2.55	2.99	5.49	5.27	4.59	4.49	6.1	5.47	5.66	6.06	4.37	5.2	2.83	3.18	3.99	8.44	6.93	3.99	5.12	3.82	6.75	4.26	8.37	4.34	4.27	2.91	3.4	3.45	5.13	6.02	5.1	3.72	5.61	4.71	5.08	11.11	23.57	16.34	13.69
		Average	SE			interaction effect: F(9.0, 3.8E+2) = 85.5, p = 4.9E-86								p
	spontan.	9.3	0.63									spontan. vs	tDCS	1.6046e-15
	tDCS	18.8	1.5										Post2h	1.3107e-28
	Post2h	24.6	1.5										Post4h	9.5531e-29
	Post4h	37.6	4										Post6h	1.0609e-07
	Post6h	13.2	1.1										Post8h	0.016
	Post8h	11	0.85										Post10h	0.003
	Post10h	11.9	1.1
[truncated: 84 more columns]

## Sheet: Supplementary Fig.3
a
	spontan.	2.33	2.37	2.54	2.66	3.17	4.99	6.89	6.93	9.2	9.48	10.83	18.78	22.41	22.82	24.66	35.83	54.72	171.01	3.32	7.17	8.19	8.54	8.97	11.38	12.2	12.58	12.69	15.56	20.64	22.93	27.98	28.79	28.79	29.26	31.45	32.13	33.23	37.35	44.77	10.22	10.91	11.73	17.02	17.35	17.9	18.26	18.39	21
	0.01mA	57.19	84.57	101.95	107.37	121.87	123.92	147.69	182.68	184.23	213.79	268.17	345.51	367.65	392.31	417.05	426.63	438.06	685.91	6.74	7.78	8.02	9.53	11.91	14.76	19.22	21.15	21.26	25.75	27.68	30.97	31.91	33.48	34.25	36.11	37.42	69.67	71.83	82.52	125.17	0.96	2.16	6.69	14.57	15.85	15.91	24.8	30.29	31.75
	0.02mA	23.73	59.35	81.66	84.07	84.41	115.68	137.18	141.31	152.48	171.05	174.08	227.63	232.27	260.71	295.98	352.69	502.31	808.51	26.32	29.45	31.01	41.26	45.05	48.41	52.98	55.82	57.03	62.62	71.83	72.89	73.6	76.77	79.02	80.18	82.74	92.24	98.62	120.06	144.62	0.96	2.16	6.69	14.57	15.85	15.91	24.8	30.29	31.75
	0.04mA	51.48	63.65	161.23	171.09	190.49	192.45	194.57	222.62	229.19	276.98	341.65	357.29	405.21	425.07	428.06	442.51	562.52	687.21	4.79	5.35	5.6	5.92	6.73	7.27	7.98	8.22	9.1	9.35	9.88	10.6	10.72	11.84	14.38	27.32	37.25	41.44	56.56	67.21	81.98	4.78	24.15	31.01	33.32	33.56	43.54	47.56	48.16	58.64
	0.08mA	102.14	115.98	124.57	144.31	156.93	166.61	208.95	228.51	229.84	258.08	262.74	280.8	292.24	297.49	353.95	356.64	466.35	538.83	2.2	5.68	6.92	7.48	10.15	13.36	13.88	14.73	18.25	21.89	26.26	37.39	38.07	42.73	43.81	47.02	53.74	56.5	60.61	71.55	91.96	8.76	8.76	21.98	23.87	26.05	29.8	33.11	41.85	48.45
	0.1mA	158.37	171.84	193.29	194.06	204.26	239.24	278.87	302.04	320.43	344.52	420.08	448.79	505.93	548.32	548.41	658.35	723.09	1243.4	8.84	12.87	14.4	16.96	17.24	19.36	20.28	21.56	25.8	39.06	42.77	44.76	47.25	60.37	90.44	103.59	110.9	121.09	132.48	135.27	215.91	16.7	26.91	38.3	43.68	44.86	47.53	49.11	51.12	57.38
		Average	SE			interaction effect, F(2.9, 90.8) = 29.6, p = 3.81E-13							p
	spontan.	26.129	3.432								spontan. vs	0.01mA	1.5391e-09
	0.01mA	105.831	12.788									0.02mA	2.1558e-08
	0.02mA	103.577	13.759									0.04mA	3.1524e-11
	0.04mA	128.519	14.278									0.08mA	2.0695e-16
	0.08mA	115.801	10.211									0.1mA	8.6543e-11
	0.1mA	172.782	19.997
b	spontan.	44.98	330.11	338.15	62.74	112.13	60.61	36.91	25.45	88.61	53.09	95.31	49.73	102.86	108.14	111.18	194.99	53	114.02	25.81	28.95	129.83	92.47	16.39	2.73	37.95	32.5	39.91	21.44	208.13	80.47	46.56	29.14	47.6	57.37	206.85	106.83	25.66	37.04	221.34	82.7	86.69	64.99	273.91	3.25	9.21	20.26	38.98	15.94
	0.01mA	161.74	93.86	41.7	835.87	177.39	123.43	85.19	106.63	56.18	133.86	76.82	27	19.67	17.21	57.4	118.58	25.59	84.27	47.3	47.8	87.99	22.37	27.99	79.08	19.94	58.74	60.94	187.67	47.25	89.96	102.17	35.84	8.33	62.48	29.61	177.58	100.38	82.39	70.96	146.36	92.83	3.86	24.45	43.5	101.12	30.24	111.78	99.03
	0.02mA	582.89	542.38	721.34	277.52	143.99	88.55	43.27	30.27	278.03	1136.65	25.62	150.4	101.39	117.15	51.14	69.2	131.42	136.67	96.49	139.24	385.11	55.01	67.35	139.5	50.44	9.86	77.24	166.7	314.61	65.78	62.17	59.14	331.73	308.53	197.18	88.31	277.1	6.72	234.6	50.92	134.11	221.02	297.13	195.96	101.66	32.2	45.83	33.52
	0.04mA	242.44	200.37	150.31	266.69	96.13	64.94	66.64	72.64	429.23	6.32	115.44	17.94	3.26	109.28	68.38	98.07	126.6	79.79	114.31	69.56	328.93	129.87	54.5	112.66	115.5	114.15	55.37	155.57	0.47	37.84	89.1	56.28	38.63	213.31	115.13	47.84	59.15	52.07	41.23	26.82	57.46	6.44	80.13	64.33	52.73	5.35	2.92	7.01
	0.1mA	224.11	180.19	409.56	213.39	364.2	550.63	31.6	172.35	17.31	58.24	139.05	212.31	291.11	168.98	297.98	141.99	595.94	233.37	113.97	95.77	144.91	51.74	149.73	137.88	489.27	305.21	434.8	223.28	164.13	752.98	489.79	202.41	136	161.16	226.71	391.11	123.56	190.38	124.68	201.12	206.88	124.75	47.87	213.56	42.43	45.09	181.86	30.2
	1.0mA	2071.38	412.19	1099.79	3032.77	864.68	1905.14	1495.14	695.61	1264.93	1053	243.74	1307.05	495.25	550.92	578.45	629.39	566.6	1110.44	672.21	1072.56	2014.62	2357.52	991.48	1325.55	0.83	1211.7	522.89	1436.65	1121.49	933.44	503.92	456.4	947.99	77.34	282.61	717.25	416.49	254.57	345.27	650.98	142	138.71	364.18	1047.09	897.03	46.51	89.98	15.38
		Average	SE			interaction effect, F(1.3, 2.4E+2)=1.7E+2, p = 1.6E-35								p
	spontan.	133.991	14.611									spontan. vs	0.01mA	1
	0.01mA	148.155	17.275										0.02mA	1
	0.02mA	176.088	27.196										0.04mA	1
	0.04mA	152.821	15.1										0.1mA	0.214
	0.1mA	184.699	19.171										1.0mA	1.6401e-29
	1.0mA	1358.31	90.095
[truncated: 132 more columns]

## Sheet: Supplementary Fig.4
a		spontan.	day0	day1	day3	day7	day14	day21
	TTX with tDCS1	1.1	0.22	1.82	1.54	1.54	1.54	0.92
	TTX with tDCS2	1.12	0.22	1.12	1.54	0.33	0.54	0.75
	TTX with tDCS3	1.12	0.22	1.5	1.54	1.54	1.12	1.12
	TTX with tDCS4	1.28	0.22	1.12	1.12	1.12	1.12	0.92
	TTX with tDCS5	1.12	0.33	3.26	4.15	4.48	1.82	1.54
	TTX with tDCS6	1.1	0.54	1.12	0.62	1.1	0.77	0.82
	TTX with tDCS7	1.12	0.22	1.54	2.86	1.92	0.92	0.54
	TTX without tDCS1	1.54	0.09	2.32	0.93	0.22	0.13	0.22
	TTX without tDCS2	0.92	0.09	0.22	0.13	0.14	0.09	0.13
	TTX without tDCS3	1.1	0.33	0.92	0.54	0.09	0.22	0.18
	TTX without tDCS4	1.54	0.33	1.1	0.92	0.22	0.22	0.26
b		spontan.	day0	day1	day3	day7	day14	day21		group	day	average	SE		the interaction effect, F(2.7, 24) = 2.5, p = 8.7E-2
	TTX with tDCS1	1.92	1.12	1.92	1.54	1.82	2.32	1.92		TTX with tDCS	spontan.	1.60414	0.117539		main effect, F(1, 9) = 0.54, p = 0.48
	TTX with tDCS2	1.34	1.12	1.12	1.12	1.12	1.12	1.12			day0	1.37002	0.104478
	TTX with tDCS3	1.86	1.54	1.54	1.54	1.54	1.54	1.54			day1	1.4004	0.169048
	TTX with tDCS4	1.54	1.54	2.07	2.07	1.54	1.54	1.54			day3	1.4728	0.144382
	TTX with tDCS5	1.92	1.12	1.12	1.82	1.82	1.54	1.54			day7	1.51578	0.096203
	TTX with tDCS6	1.12	1.34	0.93	1.1	1.42	1.34	1.34			day14	1.50309	0.15417
	TTX with tDCS7	1.54	1.82	1.12	1.12	1.34	1.12	1.12			day21	1.44564	0.106752
	TTX without tDCS1	1.92	1.92	1.92	1.12	1.12	1.12	1.12		TTX without tDCS	spontan.	1.37032	0.224892
	TTX without tDCS2	0.92	1.03	1.1	1.1	1.1	1.12	1.1			day0	1.70055	0.400454
	TTX without tDCS3	1.1	1.12	1.1	0.76	0.92	0.92	1.1			day1	1.61238	0.304546
	TTX without tDCS4	1.54	2.74	2.32	2.32	1.54	1.12	1.12			day3	1.32575	0.341971
											day7	1.16958	0.131949
											day14	1.06639	0.049901
											day21	1.11035	0.003428
c		spontan.	day0	day1	day3	day7	day14	day21		group	day	average	SE		interaction effect, F(6, 60) = 1.4, p = 0.25
	tDCS without TTX1	1.5409	2.0862	1.5409	1.5409	1.4202	1.6957	1.3449		tDCS without TTX	spontan.	1.51571	0.128292		main effect, F(1,10) = 0.23, p = 0.65
	tDCS without TTX2	1.9193	0.9167	1.1163	1.1163	1.4202	1.5409	1.1163			day0	1.30025	0.161611
	tDCS without TTX3	1.5409	1.3449	1.1163	1.1735	1.1735	1.3449	1.4202			day1	1.24387	0.064778
	tDCS without TTX4	1.9193	1.1163	1.4202	1.1163	1.1044	0.6833	0.8173			day3	1.28694	0.082236
	tDCS without TTX5	1.1163	1.9193	1.1163	1.1163	1.1163	0.6833	0.9758			day7	1.2168	0.04891
	tDCS without TTX6	1.1163	0.9265	1.4202	1.1163	1.1044	0.5611	0.9167			day14	1.14581	0.159507
	tDCS without TTX7	1.8565	1.1163	1.1163	1.4202	1.279	1.5409	1.3449			day21	1.13154	0.078381
	tDCS without TTX8	1.1163	0.9758	1.1044	1.6957	1.1163	1.1163	1.1163
d		spontan.	day0	day1	day3	day7	day14	day21		group	day	average	SE		interaction effect, F(3.4, 37) = 0.23, p = 0.97
	tDCS with TTX & fluoroacetate1	1.42	1.59	1.1	1.1	0.93	1.12	1.34		tDCS with TTX & fluoroacetate	spontan.	1.4809	0.033297		main effect, F(1,11) = 0.28, p = 0.60
	tDCS with TTX & fluoroacetate2	1.54	1.34	1.42	1.54	1.12	1.34	1.54			day0	1.32825	0.08423
	tDCS with TTX & fluoroacetate3	1.54	1.12	1.44	2.09	1.12	1.12	1.12			day1	1.29031	0.08131
	tDCS with TTX & fluoroacetate4	1.34	1.28	1.54	1.12	1.54	1.54	1.54			day3	1.5082	0.163273
	tDCS with TTX & fluoroacetate5	1.5	1.54	1.12	1.86	2.27	2.27	2.09			day7	1.34845	0.202823
	tDCS with TTX & fluoroacetate6	1.54	1.1	1.12	1.34	1.12	1.12	1.12			day14	1.41818	0.185018
											day21	1.45608	0.147965

## Sheet: Supplementary Fig. 5
	ipsilateral						ipsilateral							post-PSL	day8	day14	side
	interaction effect, F(2, 18) = 5.1, p = 1.7E-2					post-PSL	0.4						tDCS with TTX	4.1667	14.2333	6.4667	ipsilateral
						day8	0.004							2.3	10.4333	5.3333	ipsilateral
	contralateral					day14	0.007							3.3333	6.8	3.8667	ipsilateral
	interaction effect, F(2, 18) = 0.24, p = 0.79													1.3333	6.1667	3.9667	ipsilateral
	main effect, F(1, 9) = 0.77, p = 0.40													5.5667	4.1333	4.9333	ipsilateral
														5.3	9.2667	6.1333	ipsilateral
														5.4333	5.6333	3.2333	contralateral
														5.0667	14.0333	6.2333	contralateral
														8.7	7.9	4.6333	contralateral
														4.4	4.0667	3.5667	contralateral
														5.1333	3.4	4.0333	contralateral
														10.2667	4.8667	2.4667	contralateral
													TTX without tDCS	5.5667	2.1	0.7333	ipsilateral
														1.2667	2.5667	1.5667	ipsilateral
														1.2	3	4.6667	ipsilateral
														1.7333	2.1	3.1	ipsilateral
														3.8333	2.0667	1.6	ipsilateral
														6.9333	3.3	2.2333	contralateral
														1.7667	3	2.5	contralateral
														5.35	8.8	4.95	contralateral
														5.2333	6.9	4.8333	contralateral
														9.2667	3.0333	4.4333	contralateral

[truncated: 12 more sheets: Supplementary Fig. 6, Supplementary Fig. 7, Supplementary Fig. 8, Supplementary Fig. 9, Supplementary Fig. 10, Supplementary Fig. 11, Supplementary Fig. 12, Supplementary Fig. 13, Supplementary Fig. 14, Supplementary Fig. 15, Supplementary Fig. 16, Supplementary Fig. 17]
